# Supplementary material for: weg2vec: Event embedding for temporal networks
Source: Sci Rep. 2020 Apr 28;10:7164. doi: 10.1038/s41598-020-63221-2 (PMC7189270; doi:10.1038/s41598-020-63221-2)
Supplement: Supplementary file 1 — Supplementary Information. [file 41598_2020_63221_MOESM1_ESM.tex]

\documentclass[fleqn,10pt]{wlscirep}
%\usepackage[subpreambles=true]{standalone}
\usepackage[utf8]{inputenc}
\usepackage[T1]{fontenc}
\usepackage{amsmath}
\usepackage{graphicx}
\usepackage{multicol}
\usepackage{multirow}
\usepackage{subcaption}
\usepackage{caption}
\usepackage{hyperref}
\usepackage{makecell}
\renewcommand{\thefigure}{S\arabic{figure}}
\renewcommand{\thetable}{S\arabic{table}}
%\usepackage{savesym}
%\savesymbol{checkmark}
%\usepackage{dingbat}
\usepackage{diagbox}
\usepackage{lineno}
\linenumbers
 
%\usepackage[dvipsnames]{xcolor}
\makeatletter
\def\namedlabel#1#2{\begingroup
   \def\@currentlabel{#2}%
   \label{#1}\endgroup
}
\makeatother
\usepackage{amsmath}
\begin{document}
\section*{\textbf{Supplementary Information}}
\section*{weg2vec: Event embedding for temporal networks}
\subsubsection*{Maddalena Torricelli, M\'arton Karsai, Laetitia Gauvin}
\vspace{.3in}

\subsection*{Temporal network data}
\namedlabel{sec:details_nets}{Temporal network data}
In order to demonstrate the performance of the weg2vec method for the embedding of events in real networks we used temporal network datasets from the SocioPatterns project~\cite{cattuto2010dynamics}. We concentrated on four different settings, in a conference, hospital, primary school and high school, where we could expect particularly different interaction dynamics and in turn different final outcome of the simulated spreading process. General details of the datasets are summarised in in Table \ref{tab:net_features_appendix}. While we demonstrated all results in the main text using the conference and primary school networks, we repeated all calculations on each of them with results presented in the Supplementary Information. 

\begin{table}[ht]
\begin{center}
\begin{tabular}{|l|c|c|c|}
\hline
\textbf{Network}&\textbf{Nodes}&\textbf{Events}&\textbf{Temporal Interval}\\ \hline
conference&113&10457& $\sim$ 2.5 days\\
\hline
hospital&75&13650&$\sim$ 4 days \\
\hline
high school&327&36015&$\sim$ 2 days \\
\hline
primary school&236&35921&$\sim$ 8 hours $\ast$ \\
\hline
\end{tabular}
\caption{Main features of the empirical temporal networks we analyze in our paper. \\ $\ast$ We concentrated only on certain periods of the high school and primary school networks in order to have a consistent number of events across all datasets. For the high school, we selected from time stamp 1385982020 to time stamp 1386156680, while for the primary school we selected from time stamp 31220 to time stamp 60020.}
\label{tab:net_features_appendix}
\end{center}
\vspace{-5mm}
\end{table}

\subsection*{Embedding of temporal networks}

As we demonstrated in the main text, the weg2vec method successfully captures multiple types of correlations present in a real network. This is demonstrated in Figure \ref{fig:3d_emb_appendix} for the hospital and high school networks (and for other networks in the main text). These figures show a $3$-dimensional embedding of temporal network events, represented each as a point in the vector space. On Figures~\ref{fig:3d_emb_appendix} (a) and (b), colours represent the time at which event occurs in the temporal network. The gradient change of colour indicates that the embedding captures correctly the time ordering of the events. Figure \ref{fig:3d_emb_appendix} (c) and (d) show the same $3$-dimensional representation but with colours representing the membership of events in mesoscale structures detected by tensor factorisation techniques (for more details on this method see Material in the main text). The grouping of events of the same colour suggests that the embedding is able to capture some of these mesoscale structures.

\begin{figure}[!h]
\centering
\includegraphics[trim=400 400 400 400,clip,width=\textwidth]{figureS1.jpeg}
\caption{3-dimensional embeddings of the hospital and high school networks. Colours in panels (a-b) shows the time at which the event occurs and in panels (c-d) it indicates mesoscale structure membership detected by tensor factorisation method with $3$ and $6$ groups (respectively). Hyper parameters were set to $\alpha=0.5$, $nb=10$ and $s=10$.}
\label{fig:3d_emb_appendix}
\end{figure}

\subsection*{Micro-scale analysis of the embedding}

In this Section, we  investigate  how well the embedding is learning local properties of the temporal networks such as time ordering and structure. We quantified this by measuring the correlation between the time difference observed in the temporal network and the euclidean distance observed in the embedding among pairs of events. To do this analysis, we selected separately $10000$ pairs of linked events and $10000$ pairs of random events. To assign an Euclidean distance to each pair of events, we computed the average distance over $10$ realizations of the embedding. We set the environment parameters $s$ and $nb$ both to 10 and $\alpha$ to 0.5, while the dimensions were set to the optimal values found in the section \ref{sec:entropy_measures}. We found that in both cases, for connected and random pairs of events, the correlations between time difference and euclidean distance is positive. This means the time ordering is well captured by the embedding. Besides, the correlation between linked adjacent events is significantly higher than between randomly selected pairs of events. These results, shown in Table~\ref{tab:timevsdistance}, demonstrate that the embedding also captures the local structure. To confirm these observations we made two additional analysis. First,for each value of measured time difference, we evaluated the median of the distribution of distances among both random and linked events. This relation is shown as a scatter plot in Fig.\ref{fig:median_rl}. There we observe that the centers of the point clouds are positioned below the diagonal in each case, which indicates that the distances among linked events are smaller than those among random events.To provide a statistical test to prove the significance of this result, we binned the time difference series using a granularity of 5 minutes, for both the linked and the random events in order to have distribution of size large enough to do some statistical tests. For each $5$ minutes interval, we checked if there was a statistically significant difference between the distances observed between two linked or randomly selected events. We only considered $5$ minutes intervals for which had at least 20 observations in each data sample. The outcome of this analysis are shown in Figures \ref{fig:median_diff_conf}, \ref{fig:median_diff_hospital}, \ref{fig:median_diff_hs} and \ref{fig:median_diff_ps} for the conference, hospital, high school, and primary school respectively. These results show that, in average, euclidean distances among linked events are significantly smaller than the ones among random events, for most of the network. Only in the case of the hospital network we observe small differences between linked and random events.


\begin{table}[ht]
\begin{center}
\begin{tabular}{|l l||c|c|c|c|}
\hline
\multicolumn{2}{|l||}{\backslashbox{\textbf{Data}}{\textbf{Pearsons' correlation coefficient}}}
 & \textbf{RE} &\textbf{LE}\\
\hline\hline
Conference & (d=20) & 0.36$\pm$0.01 & 0.52$\pm$0.02\\
\hline
Hospital & (d=14) & 0.69$\pm$0.02 & 0.73$\pm$0.01\\
\hline
High School & (d=26) & 0.40$\pm$0.02 & 0.61$\pm$0.01\\
\hline
Primary School & (d=24) & 0.34$\pm$0.01 & 0.59$\pm$0.01 \\
\hline
\end{tabular}
\captio{Pearson's correlation coefficients obtained comparing the time difference and the euclidean distance among randomly selected pairs (RE) and pairs of linked (LE) events. We set the environment parameters $s$ and $nb$ both to 10 and $\alpha$ to 0.5. The optimal embedding dimension were chosen as found in \ref{sec:entropy_measures}. The results are obtained over 10 realizations of the embedding for each network.}
\label{tab:timevsdistance}
\end{center}
\vspace{-5mm}
\end{table}


\begin{figure}[!h]
\centering
\includegraphics[trim=200 200 200 200,clip,width=\textwidth]{figureS2.jpeg}
\caption{Median of the distribution of distances among random and linked events in the (a) conference, (b) hospital, (c) high school, and (d) primary school networks. Each point corresponds to a unique time difference. Hyper parameters were set to $\alpha=0.5$, $nb=10$ and $s=10$.  The optimal embedding dimension were chosen as found in \ref{sec:entropy_measures}. The results are obtained over 10 realizations of the embedding for each network.} 
\label{fig:median_rl}
\end{figure}

\begin{figure}[!h]
\centering
\includegraphics[scale=0.15]{figureS3.jpeg}
\caption{Median difference of the distributions of distances among random and linked events in the conference network. Each time stamp corresponds to 5 minutes. The error bars correspond to the $95\%$ confidence interval for each median difference, obtained by 100 bootstrap resamples of the distributions. Hyper parameters were set to $\alpha=0.5$, $nb=10$ and $s=10$.  The optimal embedding dimension were chosen as found in \ref{sec:entropy_measures}. The results are obtained over 10 realizations of the embedding for each network.}
\label{fig:median_diff_conf}
\end{figure}

\begin{figure}[!h]
\centering
\includegraphics[scale=0.15]{figureS4.jpeg}
\caption{Median difference of the distributions of distances among random and linked events in the hospital network. Each time stamp corresponds to 5 minutes. The error bars correspond to the $95\%$ confidence interval for each median difference, obtained by 100 bootstrap resamples of the distributions. Hyper parameters were set to $\alpha=0.5$, $nb=10$ and $s=10$.  The optimal embedding dimension were chosen as found in \ref{sec:entropy_measures}. The results are obtained over 10 realizations of the embedding for each network.}
\label{fig:median_diff_hospital}
\end{figure}

\begin{figure}[!h]
\centering
\includegraphics[scale=0.15]{figureS5.jpeg}
\caption{Median difference of the distributions of distances among random and linked events in the high school network. Each time stamp corresponds to 5 minutes. The error bars correspond to the $95\%$ confidence interval for each median difference, obtained by 100 bootstrap resamples of the distributions. Hyper parameters were set to $\alpha=0.5$, $nb=10$ and $s=10$.  The optimal embedding dimension were chosen as found in \ref{sec:entropy_measures}. The results are obtained over 10 realizations of the embedding for each network.}
\label{fig:median_diff_hs}
\end{figure}

\begin{figure}[!h]
\centering
\includegraphics[scale=0.15]{figureS6.jpeg}
\caption{Median difference of the distributions of distances among random and linked events in the primary school network. Each time stamp corresponds to 5 minutes. The error bars correspond to the $95\%$ confidence interval for each median difference, obtained by 100 bootstrap resamples of the distributions. Hyper parameters were set to $\alpha=0.5$, $nb=10$ and $s=10$.  The optimal embedding dimension were chosen as found in \ref{sec:entropy_measures}. The results are obtained over 10 realizations of the embedding for each network.}
\label{fig:median_diff_ps}
\end{figure}


\subsection*{Parameter dependencies}
\namedlabel{sec:selection_params}{Parameter dependencies}

Similar to the results presented in the main text, here we repeated the analysis to screen the parameter dependence of the prediction of spreading outcomes for the hospital and high school networks. In Figure \ref{fig:alpha_dim_appendix} we fixed the dimensions to the detected optimal values ($d=14$ for the hospital data and $d=26$ for the high school networks) and also set $\alpha$ to $0.5$. At the same time we varied the environment hyper-parameters $nb$ and $s$. Results are very similar to the reported ones in the main text, showing that these parameters are strongly coupled. As we increase them a plateau of $r^2$ emerges where the prediction become invariant of these parameters beyond statistical fluctuations. Consequently, choosing a large enough value for both of these hyper-parameters would be optimal for the prediction task.
 
\begin{figure}[!h]
\centering
\includegraphics[trim=500 130 400 200,clip,width=\textwidth]{figureS7.jpeg}
\caption{The $r^{2}$ correlation score dependency on the $nb$ number and $s$ size of sampled environments. Results are shown for (a) hospital and (b) high school networks. Colours and z-axis code the  average $r^2$ score values for given $nb$ and $s$ parameter pairs computed over $10$ realisations. Other parameters were fixed to $\alpha=0.5$ and (a) $d=14$ and (b) $d=26$.}
\label{fig:param_context_appendix}
\end{figure}

On the contrary, by fixing the environment parameters $nb$ and $s$ to 10 and varying $\alpha$ and the number of embedding dimensions, we see stronger parameter dependencies. Similarly, as we increase the $\alpha$ parameter the performance improves but the system shows stronger response. While the performance gets better by increased dimensions, after a given value the improvement is marginal or may even decrease (in case Figure~\ref{fig:alpha_dim_appendix}(a)). In terms of dimensions the scaling of $r^2$ initially shows rapid improvements of the prediction task but after a certain number of dimensions the improvement is only marginal, indicating an optimal dimension number for training, in agreement with our entropy analysis.


\begin{figure}[!h]
\centering
\includegraphics[trim=500 130 400 200,clip,width=\textwidth]{figureS8.jpeg}
\caption{The $r^{2}$ correlation score dependency on the $d$ number of dimensions and $\alpha$ sampling balance parameters. Results are shown for the (a) hospital and (b) high school networks. Colours and z-axis code the obtained average $r^2$ score values for a given $d$ and $\alpha$ parameter pairs computed over $10$ realisations. Other parameters were fixed to $nb=10$ and $s=10$.}
\label{fig:alpha_dim_appendix}
\end{figure}

\subsection*{Dimensionality selection}
\namedlabel{sec:entropy_measures}{Dimensionality selection}

We performed the same entropy analysis on the hospital and high school networks what was presented for other datasets in the main text. Similarly, we measured the entropy of the variance of the relative distance between embedded events as the function of the number of embedding dimensions. Qualitatively we found the same results (see Figure~\ref{fig:entropy_01_appendix}) as reported in the main text, that the entropy measure becomes invariant of the number of dimensions after an optimal value. Involving further dimensions would not increase significantly the quality of the prediction but would only introduce redundancies in the representation.

The other method we tested to select the optimal dimension uses the Pairwise Inner Product (PIP) loss~\cite{yin2018dimensionality}, a metric which was originally developed to measure dissimilarity between word embeddings. We used the original implementation of the method in our case by applying it on the environments generated by weg2vec. Due to memory issues, we obtained a result only for the smallest networks (conference and hospital), whose optimal dimensions have been found by this algorithm respectively in 545 and in 744.  According to these results, this algorithm does not meet our need to have a compact embedding and to be still informative about the temporal networks it represents.

\begin{figure}[!h]
\centering
\includegraphics[trim=350 0 350 100,clip,width=\textwidth]{figureS9.jpeg}
\caption{Entropy values with respect to the $d$ number of embedding dimension for the (a) hospital and (b) high school networks, with $\alpha = 0.5$, $s=nb=10$. The dash line indicates the optimal embedding dimension in which stability is reached. The blue line and the shaded area represent respectively the average and the variance among the samples we used for the analysis.}
\label{fig:entropy_01_appendix}
\end{figure}

\subsection*{Epidemic size distribution of original networks and randomized models}

While in the main text we only discussed the correlations between the simulated and predicted epidemic sizes, we never looked at how simulated epidemic sizes are varying over several realisations. Here we look at these distributions measured for simulated epidemic processes seeded from every event in the empirical networks. As shown in Figure~\ref{fig:ep_size_dib_original} for each dataset, we find that these distributions vary in different ways for different networks. While they are concentrated for the (a) conference and (c) high school datasets, they are more homogeneously distributed for the (b) hospital and (d) primary school data.

To further understand the effects of the different RRMs on the epidemic outcome, for each models we generated five different randomised network realisation and simulated the spreading process starting from each event in the networks to obtain the distribution of final epidemic sizes. Results shown in Figure~\ref{fig:ep_size_dib_t} for the snapshot shuffling RRM, and in Figure~\ref{fig:ep_size_dib_l} for the timeline shuffling RRM indicate that these models do not alter considerably the final outcomes of the the spreading processes as the obtained distributions are remarkably similar to the ones measured on the empirical network (see Figure~\ref{fig:ep_size_dib_original}). On the other hand, for the link shuffling RRM the distributions become surprisingly narrow around relatively large values. This suggests that the observed variance of the epidemic outcomes is largely due to structural correlations and potentially due to temporal correlations between events on adjacent links. At the same time, this explains why this method performs the best, sometimes even better than the real network, in the prediction task. Predicting a narrow outcome of a process is a considerably easier task than predicting a process with an outcome of high variance. 

\begin{figure}[h!]
%\begin{subfigure}{.5\textwidth}
\centering
\includegraphics[trim=300 200 300 100,clip,width=\textwidth]{figureS10.jpeg}
\label{fig:sub1_ep}
%\end{subfigure}%
\caption{Epidemic size distribution of the (a) conference, (b) hospital, (c) high school, and (d) primary school original temporal networks.}
\label{fig:ep_size_dib_original}
\end{figure}

\begin{figure}[h!]
\centering
\includegraphics[trim=300 200 300 100,clip,width=\textwidth]{figureS11.jpeg}
\caption{Epidemic size distributions on \emph{snapshot shuffled} RRM networks for (a) conference, (b) hospital, (c) high school, and (d) primary school networks. Colours assign different random realisation of the actual network model.}
\label{fig:ep_size_dib_t}
\end{figure}

\begin{figure}[h!]
\centering
\includegraphics[trim=300 200 300 100,clip,width=\textwidth]{figureS12.jpeg}
\caption{Epidemic size distributions on \emph{timeline shuffled} RRM networks for (a) conference, (b) hospital, (c) high school, and (d) primary school networks. Colours assign different random realisation of the actual network model.}
\label{fig:ep_size_dib_l}
\end{figure}

\begin{figure}[h!]
\centering
\includegraphics[trim=300 200 300 100,clip,width=\textwidth]{figureS13.jpeg}
\caption{Epidemic size distributions on \emph{link shuffled} RRM networks for (a) conference, (b) hospital, (c) high school, and (d) primary school networks. Colours assign different random realisation of the actual network model.}
\label{fig:ep_size_dib_n}
\end{figure}

\bibliography{biblio}

\end{document}
